# Supplementary material for: Mild Abiotic Stress Affects Development and Stimulates Hormesis of Hemp Aphid Phorodon cannabis
Source: Insects. 2021 May 8;12(5):420. doi: 10.3390/insects12050420 (PMC8150316; doi:10.3390/insects12050420)
Supplement: Supplementary file 1 [file insects-12-00420-s001.zip]

Archive with 1 entries (1 files):
- insects-1181495-supplementary.pdf
